# Supplementary material for: The conserved Spd-2/CEP192 domain adopts a unique protein fold to promote centrosome scaffold assembly
Source: Sci Adv. 2025 Mar 19;11(12):eadr5744. doi: 10.1126/sciadv.adr5744 (PMC11922060; doi:10.1126/sciadv.adr5744)
Supplement: Supplementary file 2 — Movies S1 and S2 [file sciadv.adr5744_movies_s1_and_s2.zip]

Archive with 2 entries (2 files):
- sciadv.adr5744_movie_s2.avi
- sciadv.adr5744_movie_s1.avi
